# Supplementary material for: Barriers to Video Call–Based Telehealth in Allied Health Professions and Nursing: Scoping Review and Mapping Process
Source: J Med Internet Res. 2023 Aug 1;25:e46715. doi: 10.2196/46715 (PMC10427933; doi:10.2196/46715)
Supplement: Multimedia Appendix 2 [file jmir_v25i1e46715_app2.xlsx]

## Sheet: MA4
Authors (Year)	Technology					Practice				Patient			Attributions		Environment		Policies & Regulations			Interpersonal		Administration
	Lack of technology access	Lack of reliability and usability of technology	Network issues	Lack of technology skills	Technology issues (not specified)	Diminished fidelity of observations and poor conditions for visual instructions	Lack of knowledge, skills, or experience	Lack of training, guidelines, or protocols	Lack of hands-on	Inappropriate target group	Patient behaviour	Safety issues	Negative attitudes	Perceived drawbacks	Environment	Social environment	Policies	Privacy and security issues	Billing and reimbursement issues	Diminished Client-Practitioner interaction and communication	Ethical and cultural issues	Lack of support	Workload increase
Abbott-Gaffney and Jacobs (2020)			•		•	•	•		•	•	•					•	•			•
Abbott-Gaffney et al. (2022)	•	•		•			•				•				•	•	•	•	•
Albahrouh and Buabbas (2021)	•	•	•	•		•	•	•	•				•	•				•			•	•	•
Almog and Gilboa (2022)	•			•					•	•		•			•	•				•
Alrushud et al. (2022)				•						•											•
Barrett (2017)		•							•
Bayati and Ayatollahi (2021)						•			•	•			•	•				•		•
Bennell et al. (2021)		•	•	•		•			•			•
Bhattarai et al. (2022)							•									•
Bican et al. (2021)		•	•												•	•
Bolden (2022)			•				•	•	•		•					•
Buabbas et al. (2022)	•		•					•	•					•			•					•
Ceprnja et al. (2022)	•	•	•			•								•								•	•
Chaudhari and Talreja (2022)			•	•			•												•
Dissanayaka et al.(2022)							•		•			•		•				•
Ditwiler et al. (2022)	•	•	•		•			•	•		•		•	•				•				•	•
D'Souza and Rebello (2021)	•	•	•		•			•	•		•		•	•				•				•	•
Eguia and Capio (2022)			•	•		•			•							•							•
Eikelboom et al. (2022)	•			•				•	•				•					•		•	•	•
Fong et al. (2021)	•				•			•	•	•			•	•						•	•	•
Grant et al. (2022)	•		•	•		•		•	•		•			•	•			•		•		•	•
Haines et al. (2022)	•		•			•	•	•	•	•					•	•				•			•
Hall et al. (2021)	•		•				•		•	•	•					•							•
Harrell et al. (2021)	•		•	•		•			•			•				•
Hasani et al. (2021)		•	•	•		•														•
Hughes et al. (2022)	•	•		•								•	•		•	•				•			•
Kaufman-Shriqui et al. (2021)					•				•						•					•
Kaur et al. (2022)	•		•			•					•		•	•		•
Kienle et al. (2021)	•	•	•	•		•	•		•			•	•					•		•	•
Klamroth-Marganska et al. (2021)						•
Koppel et al. (2022)			•					•	•	•										•	•
Krasovsky et al. (2021)						•			•		•				•
Kwok et al. (2022)				•			•															•	•
Lawford et al. (2018)						•	•		•			•		•				•
Malliaras et al. (2021)	•	•	•	•		•			•			•		•	•				•	•			•
Martin et al. (2021)						•	•													•
Mc Pherson and Nahon (2021)	•		•	•			•	•	•	•		•		•	•				•		•
Nazreen and Seethapathy (2022)	•	•	•											•	•			•					•
Parmar et al. (2022)	•	•	•	•		•	•	•	•	•			•					•		•		•	•
Peh et al. (2022)			•				•	•		•	•		•	•				•	•	•			•
Peters et al. (2021)		•	•			•
Pollard and Hogan (2021)		•	•			•			•		•		•	•				•					•
Rettinger et al. (2021)		•		•			•		•			•		•			•	•	•	•
Richter et al. (2022)	•						•	•	•	•			•	•				•
Rortvedt and Jacobs (2019)	•								•		•		•			•		•
Rozga et al. (2021)	•												•
Rygg et al. (2018)			•	•									•										•
Rygg et al. (2021)																				•
Singh et al. (2021)	•	•	•	•		•			•						•	•	•		•	•	•	•	•
Spiby et al. (2019)	•	•													•	•		•	•		•		•
Sutherland et al. (2021)	•		•	•		•	•						•					•
Tar-Mahomed and Kater (2022)	•		•												•					•
Van Eerdenbrugh et al. (2022)	•	•	•			•	•		•		•	•	•	•		•				•			•
Wittmeier et al. (2022)	•	•	•	•			•	•	•						•	•	•	•					•
Wundersitz et al. (2020)		•	•						•						•
Yosef et al. (2022)				•		•			•	•		•				•
